# Supplementary material for: Galleria mellonella and the Bac-to-Bac Expression System: A Convenient Model for Testing Molecules Intended to Genetically Enhance Baculovirus Pathogenicity
Source: Insects. 2025 Sep 2;16(9):923. doi: 10.3390/insects16090923 (PMC12471071; doi:10.3390/insects16090923)
Supplement: Supplementary file 1 [file insects-16-00923-s001.zip]

Archive with 1 entries (1 files):
- insects-3827411-supplementary.xlsx
