# Supplementary material for: Galleria mellonella and the Bac-to-Bac Expression System: A Convenient Model for Testing Molecules Intended to Genetically Enhance Baculovirus Pathogenicity
Source: Insects. 2025 Sep 2;16(9):923. doi: 10.3390/insects16090923 (PMC12471071; doi:10.3390/insects16090923)
Supplement: Supplementary file 1 [file insects-16-00923-s001.zip › insects-3827411-supplementary.xlsx]

## Sheet: Лист1
Control	Act	GFP	Delta		1 DPI	Act	GFP	Delta		3 DPI	Act	GFP	Delta		5 DPI	Act	GFP	Delta		7 DPI	Act	GFP	Delta
1	20.5715	28.2405	-7.66895		1	18.2883	28.0914	-9.80309		1	19.1459	22.9457	-3.79977		1	18.571	16.0729	2.49811		1	20.3835	13.8777	6.5058
1	20.6705	28.6405	-7.96998		1	18.3465	28.7485	-10.4021		1	19.8914	20.7114	-0.819996		1	18.9558	16.0023	2.95353		1	20.2753	14.3708	5.90444
1	20.9111	29.1786	-8.2675		1	18.5375	28.2349	-9.69738		1	19.3601	20.0702	-0.710116		1	19.6527	15.7313	3.92145		1	20.4021	14.2484	6.15367
2	20.0602	28.1129	-8.05264		2	18.7763	28.017	-9.24074		2	19.0743	21.1058	-2.03149		2	20.1003	17.1682	2.93211		2	19.8434	12.479	7.3644
2	20.2212	27.9425	-7.72123		2	20.2744	28.1714	-7.89701		2	19.0275	20.9051	-1.87757		2	20.2272	17.3121	2.91507		2	19.9097	13.155	6.75468
2	20.3777	28.0691	-7.69139		2	19.0604	28.0682	-9.00777		2	19.1645	20.8516	-1.68706		2	20.9112	17.7269	3.18432		2	20.1872	13.1287	7.05848
3	20.5823	27.2755	-6.69316		3	19.5152	27.8688	-8.35363		3	20.8554	19.1861	1.66934		3	20.0177	16.1774	3.84038		3	20.348	11.7691	8.57898
3	20.1468	27.2622	-7.11544		3	20.1312	28.0407	-7.9095		3	21.0889	19.3783	1.71066		3	20.6015	16.3037	4.29782		3	20.4326	11.8585	8.57402
3	20.9437	27.2859	-6.34219		3	19.442	27.8884	-8.44636		3	20.9979	19.3873	1.61061		3	20.1149	16.0305	4.08441		3	21.0746	12.0709	9.00376
Mean	20.4984	28.0008	-7.5025		4	19.8473	28.1197	-8.27236		4	19.3059	22.857	-3.55117		4	19.6443	16.9001	2.74419		4	21.5462	16.4111	5.13516
SEM	0.106569	0.219126	0.216307		4	19.6538	27.7483	-8.0945		4	19.5901	22.6849	-3.09479		4	19.5654	16.6502	2.91528		4	21.7876	17.451	4.33666
					4	19.9873	28.0169	-8.02958		4	19.7283	23.1206	-3.39233		4	20.1946	16.5205	3.67408		4	21.3762	16.5201	4.85607
					5	19.2049	27.7106	-8.50577		5	20.1396	24.6309	-4.49135		5	19.8587	18.1975	1.66116		5	21.0108	15.5273	5.48353
					5	20.1399	28.022	-7.88217		5	20.9847	24.8457	-3.86101		5	19.7311	18.1368	1.59426		5	21.0707	15.5964	5.47429
					5	20.9084	27.7404	-6.83205		5	21.9152	25.0745	-3.15932		5					5	20.8573	15.2138	5.64353
					6	20.4739	27.863	-7.38911		6	20.3765	25.4386	-5.06205		6	20.3879	16.699	3.6889		6	20.3	15.09	5.21004
					6	20.3158	27.634	-7.3182		6	21.0474	25.1913	-4.14394		6	20.5523	16.615	3.93726		6	20.2374	15.0496	5.18783
					6	19.1764	27.8125	-8.63606		6	21.6832	25.0391	-3.35593		6	20.6025	16.5457	4.05684		6	20.713	15.877	4.83599
					7	20.3079	28.0435	-7.73567		7	19.1186	19.1635	-0.0448679		7	19.2121	16.5547	2.65736		7	21.0749	13.8848	7.19011
					7	20.7294	28.105	-7.37557		7	19.1424	19.5541	-0.411712		7	19.2528	16.7548	2.49801		7	21.0512	13.5736	7.47753
					7	20.0188	28.1402	-8.12147		7	19.1673	19.4044	-0.237161		7	19.2703	16.9049	2.3654		7	21.248	13.3604	7.88755
					8	20.6398	28.7435	-8.10372		8	18.8538	17.9026	0.951211		8	19.3242	16.9803	2.34388		8	21.0374	12.128	8.90944
					8	20.276	28.5578	-8.28181		8	18.9326	18.7663	0.166301		8	19.1812	16.8155	2.36572		8
					8	20.891	28.3209	-7.4299		8	18.8341	17.994	0.840053		8	19.1694	17.1367	2.03269		8	20.6449	12.4228	8.22214
					9	20.4521	28.0344	-7.5823		9	18.3523	17.4086	0.943698		9	20.444	16.313	4.13099		9	20.0739	13.5039	6.57005
					9	20.7643	27.9382	-7.17391		9	18.347	17.5871	0.759901		9	20.2448	16.0577	4.18708		9	20.1126	13.0621	7.05045
					9	20.329	27.8397	-7.5107		9	18.6088	17.8946	0.714254		9	20.3495	16.2431	4.10633		9	20.2996	13.3323	6.96724
					Mean	19.8699	28.0563	-8.18638		Mean	19.7309	21.0778	-1.34687		Mean	19.8514	16.7135	3.13795			20.8495	14.5885	6.26104
					SEM	0.149984	0.0540595	0.163686		SEM	0.19779	0.517354	0.417053		SEM	0.118441	0.123244	0.163797			0.124078	0.376326	0.331566
						20.4984	19.8699	19.73	19.8514	20.8495		28.0008	28.0563	21.0778	16.7135	14.5885		-7.5025	-8.18638	-1.34687	3.13795	6.26104
						0.106569	0.149984	0.19779	0.118441	0.124078		0.219126	0.0540595	0.517354	0.123244	0.376326		0.216307	0.163686	0.417053	0.163797	0.331566
								K (Not infected, N=3)	1d (N=9)	3d (N=9)	5d (N=9)	7d (N=9)
